# Supplementary material for: Syntaxin-1A Silencing by RNAi Disrupts Growth and Reproduction in the Asian Citrus Psyllid, Diaphorina citri
Source: Insects. 2025 Aug 28;16(9):901. doi: 10.3390/insects16090901 (PMC12470858; doi:10.3390/insects16090901)
Supplement: Supplementary file 1 [file insects-16-00901-s001.zip]

Archive with 1 entries (1 files):
- insects-3826581-supplementary.pdf
